# Supplementary material for: ﻿Resolving the Drymoniakillipii (Gesneriaceae) complex results in a new species from the northwestern Andes of South America
Source: PhytoKeys. 2024 Oct 31;248:207–22. doi: 10.3897/phytokeys.248.123248 (PMC11544307; doi:10.3897/phytokeys.248.123248)
Supplement: XML Treatment for Drymonia quadrangulata [file phytokeys.248.123248-treatment1.xml]

<!DOCTYPE tp:taxon-treatment
  PUBLIC "-//TaxonX//DTD Taxonomic Treatment Publishing DTD v0 20100105//EN" "tax-treatment-NSO.dtd">
<tp:taxon-treatment xmlns:tp="http://www.plazi.org/taxpub"><tp:treatment-meta><kwd-group><label>Taxon classification</label><kwd>
              <named-content content-type="kingdom">Plantae</named-content>
            </kwd><kwd>
              <named-content content-type="order">Lamiales</named-content>
            </kwd><kwd>
              <named-content content-type="family">Gesneriaceae</named-content>
            </kwd></kwd-group><mixed-citation publication-type="journal"><person-group><name><surname>Clavijo</surname><given-names>Laura</given-names></name><name><surname>Clark</surname><given-names>John L.</given-names></name></person-group><article-title>﻿Resolving the <italic><tp:taxon-name><tp:taxon-name-part taxon-name-part-type="genus" reg="Drymonia">Drymonia</tp:taxon-name-part><tp:taxon-name-part taxon-name-part-type="species" reg="killipii">killipii</tp:taxon-name-part></tp:taxon-name></italic> (<tp:taxon-name><tp:taxon-name-part taxon-name-part-type="family">Gesneriaceae</tp:taxon-name-part></tp:taxon-name>) complex results in a new species from the northwestern Andes of South America</article-title><source>PhytoKeys</source><day>31</day><month>10</month><year>2024</year><volume>248</volume><fpage>207</fpage><lpage>222</lpage><pub-id pub-id-type="doi">10.3897/phytokeys.248.123248</pub-id></mixed-citation></tp:treatment-meta><tp:nomenclature><label>﻿</label><tp:taxon-name>
            <object-id xmlns:xlink="http://www.w3.org/1999/xlink" content-type="arpha" xlink:type="simple">D819F3D4-A661-5A5D-9098-F230DE4E9C16</object-id>
            <tp:taxon-name-part taxon-name-part-type="genus" reg="Drymonia">Drymonia</tp:taxon-name-part>
            <tp:taxon-name-part taxon-name-part-type="species" reg="quadrangulata">quadrangulata</tp:taxon-name-part>
            <object-id xmlns:xlink="http://www.w3.org/1999/xlink" content-type="ipni" xlink:type="simple">urn:lsid:ipni.org:names:77351102-1</object-id>
          </tp:taxon-name><tp:taxon-authority>Clavijo &amp; J.L.Clark</tp:taxon-authority><tp:taxon-status xmlns:xlink="http://www.w3.org/1999/xlink" xlink:type="simple">sp. nov.</tp:taxon-status><xref ref-type="fig" rid="F2">Figs 2</xref><xref ref-type="fig" rid="F3">, 3</xref></tp:nomenclature><tp:treatment-sec sec-type="diagnosis" id="SECID0EHQAE"><title>Diagnosis.</title><p>Differs from <italic><tp:taxon-name><tp:taxon-name-part taxon-name-part-type="genus" reg="Drymonia">Drymonia</tp:taxon-name-part><tp:taxon-name-part taxon-name-part-type="species" reg="killipii">killipii</tp:taxon-name-part></tp:taxon-name></italic> by quadrangular to strongly angulate stems in cross-sections vs. terete; stems strigose apically vs. hirsute; blades 12.0–26.7 cm long vs. 20.5–45.0 cm long; corolla lobes white to yellow vs. royal purple to maroon; and fruits indehiscent globose berries vs. bivalved fleshy capsules.</p></tp:treatment-sec><tp:treatment-sec sec-type="material" id="SECID0EYQAE"><title>Type.</title><p>Ecuador. Imbabura: Ibarra. Parroquia: Lita. Unpaved road heading south, near Rocafuerte (between San Gerónimo and La Carolina), accessed via the Lita−San Lorenzo highway (KM 98), road recently developed through the SolGold mining concession (Alpala); <named-content xmlns:xlink="http://www.w3.org/1999/xlink" content-type="dwc:verbatimCoordinates" xlink:type="simple"><named-content content-type="geo-json" specific-use="{&#34;type&#34;:&#34;Point&#34;,&#34;coordinates&#34;:[-78.373889,0.752639]}" id="NCID0EBRAE" xlink:type="simple">0.7526389°N, 78.373889°W</named-content></named-content>; 1550–1650 m; 23 Jul 2022; <italic>J.L. Clark, Álvaro Pérez, Francisco Tobar &amp; Russell Clark 17079</italic> (holotype: QCA; isotypes: COL, CUVC, E, F, G, MO, NY, QCNE, SEL! [barcode: SEL086219], US).</p></tp:treatment-sec><tp:treatment-sec sec-type="description" id="SECID0EIRAE"><title>Description.</title><p>Terrestrial herb or shrub, 0.6–1.5 m tall. <bold><italic>Stem</italic></bold> scandent basally and then erect, usually branched, adventitious roots usually absent, quadrangular in cross-section to strongly angulate, sometimes winged, 4.2–10.5 mm in diameter, herbaceous to succulent, green to green with maroon spots, smooth, strigose apically, becoming glabrescent with age, lenticels sometimes present, internodes 2.2–10.2 cm long, reduced toward the apex. <bold><italic>Leaves</italic></bold> opposite, decussate, equal to subequal in a pair; petiole (2.2–)5.2–15.0 cm long, green with maroon spots, terete in cross-section, grooved, flattened at base, pairs of petiole bases fused together forming a perfoliate-like flap or wing, 1–2 mm wide, petiole enations present at base of petiole, strigose in apical leaves, glabrescent in basal leaves; blade elliptic to ovate, 12.0–26.7 × 5.2–18.5 cm, coriaceous, green adaxially, light green suffused with maroon abaxially, brown-maroon when dried, apex acute to acuminate, base obtuse, rounded or subcordate, margin serrulate to serrate, minutely strigose to glabrescent adaxially, glabrescent abaxially, 5–7 pairs of main lateral veins, minutely puberulent, reticulated, evident on both surfaces but more so abaxially. <bold><italic>Inflorescence</italic></bold> axillary, a reduced pair-flowered cyme with 1–6 flowers per inflorescence; bracts usually caducous, 7.0–16.9 × 2.0–3.7 mm, light green suffused with maroon to mostly maroon, lanceolate to oblong, apex acute, base obtuse, margin entire, glabrescent adaxially, strigulose abaxially; peduncle absent. <bold><italic>Flowers</italic></bold> non-resupinate; pedicel erect to perpendicular 9.5–42.0 mm long, green, strigulose, enations scattered along the pedicel. Calyx green, green with reddish or maroon margins, or mostly maroon, membranaceous, persistent in fruit, calyx lobes 5, 4 nearly equal, nearly free, fused at the base for 0.7–2.0 mm, with margins overlapping at least half their length, lanceolate, apex attenuate, base cordate, margins entire to minutely serrulate, glabrescent adaxially, glabrescent but strigulose at base abaxially, ventral and lateral lobes 25.4–53.2 × 10.3–36.0 mm, dorsal lobe smaller, 25.0–37.6 × 8.4–19.0 mm. Corolla zygomorphic, protandrous, oblique to perpendicular relative to calyx, tubular, 42.7–64.6 mm long; tube gibbous at base, slightly constricted above base and wider at the middle, 30.8–49.5 mm long, 5.8–9.9 mm wide at constriction above base, 10.7–16.6 mm wide at the middle, outside white and puberulous, inside light yellow and glabrescent, with glandular trichomes toward throat on dorsal surface, nectary chamber 4.7–10.2 mm long; throat 9.1–15.1 mm in diameter, outside white and puberulous, inside yellow, ventrally darker and thickened forming a groove, dorsally with glandular trichomes; corolla lobes 5, subequal, white to yellow, orbicular, apex rounded, margin incised to short laciniate, glabrous adaxially, glabrous to strigulose abaxially, ventral lobe larger, straight to spreading, 14.2–23.9 × 12.2–33.4 mm, lateral lobes spreading, 12.1–23.1 × 12.7–25.0 mm, upper lobes, 10.3–22.3 × 10.3–21.6 mm. Androecium of 4 didynamous stamens, included, filaments 29.0–35.0 mm long, adnate to the corolla tube for 5.1–14.0 mm, white, glabrous, coiling after anthesis, staminode absent; anthers oblong, sagittate, coherent by the lateral walls, dehiscence by basal pores that develop into longitudinal slits, 4.2–7.0 × 0.7–2.0 mm. Gynoecium with a single dorsal nectary gland, oval, apex irregularly acute to obtuse, 1.7–2.7 mm long, white, glabrous; ovary superior, 4.2–10.0 × 2.1–6.7 mm, ovate, yellow to yellow-green, puberulous to velutinous; style included, 23.5–35.1 mm long, puberulous to velutinous, reddish at base, white apically; stigma stomatomorphic, white. <bold><italic>Fruit</italic></bold> a berry, 6.8–17.0 × 5.5–16.5 mm, globose, yellow at maturity. <bold><italic>Seeds</italic></bold> numerous, 0.8–1.0 × 0.4–0.5 mm, brown, fusiform, longitudinally ridged.</p></tp:treatment-sec><tp:treatment-sec sec-type="phenology" id="SECID0EASAE"><title>Phenology.</title><p>Collected with flowers throughout the year. Fruits collected in May and June.</p></tp:treatment-sec><tp:treatment-sec sec-type="etymology" id="SECID0EFSAE"><title>Etymology.</title><p>The specific epithet is in reference to the quadrangular to strongly angulate stem cross-section which is occasionally winged (Figs <xref ref-type="fig" rid="F2">2E</xref>, <xref ref-type="fig" rid="F3">3</xref>).</p><fig id="F2" position="float" orientation="portrait"><object-id xmlns:xlink="http://www.w3.org/1999/xlink" content-type="doi" xlink:type="simple">10.3897/phytokeys.248.123248.figure2</object-id><object-id xmlns:xlink="http://www.w3.org/1999/xlink" content-type="arpha" xlink:type="simple">CE644BDA-ADEE-53BA-B97D-8FA4C02BC9D5</object-id><label>Figure 2.</label><caption><p><italic><tp:taxon-name><tp:taxon-name-part taxon-name-part-type="genus" reg="Drymonia">Drymonia</tp:taxon-name-part><tp:taxon-name-part taxon-name-part-type="species" reg="quadrangulata">quadrangulata</tp:taxon-name-part></tp:taxon-name></italic> Clavijo &amp; J.L.Clark <bold>A</bold> lateral view of corolla <bold>B</bold> front view of flower (yellow form) <bold>C</bold> lateral view of flower <bold>D</bold> front view of flower (white form) <bold>E</bold> quadrangular stem <bold>F</bold> abaxial surface of leaf <bold>G</bold> gynoecium <bold>H</bold> lateral view of immature fruit (<bold>A, G</bold> from <italic>L. Clavijo et al. 1879</italic><bold>B</bold> from <italic>J.L. Clark 13609</italic><bold>C, E</bold><italic>J.L. Clark et al. 10344</italic><bold>D</bold><italic>J.L. Clark 17079</italic><bold>F</bold> from <italic>J.L. Clark 18123</italic><bold>H</bold> from <italic>J.L. Clark 16320</italic>). Photos: <bold>A, G</bold> by L. Clavijo, <bold>B–F, H</bold> by J.L. Clark.</p></caption><graphic xmlns:xlink="http://www.w3.org/1999/xlink" xlink:href="phytokeys-248-207_article-123248__-g002.jpg" position="float" orientation="portrait" xlink:type="simple" id="oo_1164914.jpg"><uri content-type="original_file" xlink:type="simple">https://binary.pensoft.net/fig/1164914</uri></graphic></fig><fig id="F3" position="float" orientation="portrait"><object-id xmlns:xlink="http://www.w3.org/1999/xlink" content-type="doi" xlink:type="simple">10.3897/phytokeys.248.123248.figure3</object-id><object-id xmlns:xlink="http://www.w3.org/1999/xlink" content-type="arpha" xlink:type="simple">0EA9AEB8-87AF-5661-A623-70426E209C30</object-id><label>Figure 3.</label><caption><p>Isotype of <italic><tp:taxon-name><tp:taxon-name-part taxon-name-part-type="genus" reg="Drymonia">Drymonia</tp:taxon-name-part><tp:taxon-name-part taxon-name-part-type="species" reg="quadrangulata">quadrangulata</tp:taxon-name-part></tp:taxon-name></italic> Clavijo &amp; J.L.Clark (SEL).</p></caption><graphic xmlns:xlink="http://www.w3.org/1999/xlink" xlink:href="phytokeys-248-207_article-123248__-g003.jpg" position="float" orientation="portrait" xlink:type="simple" id="oo_1164915.jpg"><uri content-type="original_file" xlink:type="simple">https://binary.pensoft.net/fig/1164915</uri></graphic></fig></tp:treatment-sec><tp:treatment-sec sec-type="distribution" id="SECID0EPVAE"><title>Distribution and preliminary conservation assessment.</title><p><italic><tp:taxon-name><tp:taxon-name-part taxon-name-part-type="genus" reg="Drymonia">Drymonia</tp:taxon-name-part><tp:taxon-name-part taxon-name-part-type="species" reg="quadrangulata">quadrangulata</tp:taxon-name-part></tp:taxon-name></italic> has been recorded from the western slopes of the Andes in southwestern Colombia (Cauca and Nariño) and northern Ecuador (Carchi, Esmeraldas, Imbabura, and Pichincha), between 250 and 2300 m (Fig. <xref ref-type="fig" rid="F4">4</xref>). It grows in the premontane rainforest, in the transition between the Tropical Andes and the Tumbes-Chocó-Magdalena Hotspots (<xref ref-type="bibr" rid="B11">Mittermeier et al. 2004</xref>), in a region characterized by high precipitation, which in some areas may reach more than 7000 mm per year (<xref ref-type="bibr" rid="B8">FELCA 2024</xref>). In Colombia, this species has been documented in protected areas such as the National Natural Park Munchique, and the Natural Reserves Río Ñambí and La Planada, with few collections in their surroundings. In Ecuador, it has also been found in protected areas such as the Mache-Chindul Ecological Reserve, the Dracula Natural Reserve (Fundación Ecominga), and the Bosque Protector Mashpi (Mashpi Lodge). According to GeoCAT (<xref ref-type="bibr" rid="B1">Bachman et al. 2011</xref>), the following values were calculated: EOO = 34,836 km<sup>2</sup> and the AOO = 132 km<sup>2</sup>. Based on the <xref ref-type="bibr" rid="B14">IUCN Red List Categories and Criteria (2012)</xref> and updated criteria in the <xref ref-type="bibr" rid="B10">IUCN Standards and Petitions Committee (2024)</xref>, the AOO satisfies criterion B2 for Endangered (&lt;500 km<sup>2</sup>), but the other criteria do not support a threatened category. Given the large EOO and the presence of several populations in protected areas, <italic><tp:taxon-name><tp:taxon-name-part taxon-name-part-type="genus" reg="Drymonia">Drymonia</tp:taxon-name-part><tp:taxon-name-part taxon-name-part-type="species" reg="quadrangulata">quadrangulata</tp:taxon-name-part></tp:taxon-name></italic> is preliminarily assessed as being of Least Concern (<abbrev xmlns:xlink="http://www.w3.org/1999/xlink" xlink:title="Least Concern" id="ABBRID0EJXAE" xlink:type="simple">LC</abbrev>).</p><fig id="F4" position="float" orientation="portrait"><object-id xmlns:xlink="http://www.w3.org/1999/xlink" content-type="doi" xlink:type="simple">10.3897/phytokeys.248.123248.figure4</object-id><object-id xmlns:xlink="http://www.w3.org/1999/xlink" content-type="arpha" xlink:type="simple">0EB4B52E-AC45-5A0A-90AD-D7C4C586C670</object-id><label>Figure 4.</label><caption><p>Distribution map of <italic><tp:taxon-name><tp:taxon-name-part taxon-name-part-type="genus" reg="Drymonia">Drymonia</tp:taxon-name-part><tp:taxon-name-part taxon-name-part-type="species" reg="quadrangulata">quadrangulata</tp:taxon-name-part></tp:taxon-name></italic> (blue circles), <italic><tp:taxon-name><tp:taxon-name-part taxon-name-part-type="genus" reg="Drymonia">D.</tp:taxon-name-part><tp:taxon-name-part taxon-name-part-type="species" reg="killipii">killipii</tp:taxon-name-part></tp:taxon-name></italic> (orange circles), <italic><tp:taxon-name><tp:taxon-name-part taxon-name-part-type="genus" reg="Drymonia">D.</tp:taxon-name-part><tp:taxon-name-part taxon-name-part-type="species" reg="chiribogana">chiribogana</tp:taxon-name-part></tp:taxon-name></italic> (red circles), and <italic><tp:taxon-name><tp:taxon-name-part taxon-name-part-type="genus" reg="Drymonia">D.</tp:taxon-name-part><tp:taxon-name-part taxon-name-part-type="species" reg="lanceolata">lanceolata</tp:taxon-name-part></tp:taxon-name></italic> (green circles).</p></caption><graphic xmlns:xlink="http://www.w3.org/1999/xlink" xlink:href="phytokeys-248-207_article-123248__-g004.jpg" position="float" orientation="portrait" xlink:type="simple" id="oo_1164916.jpg"><uri content-type="original_file" xlink:type="simple">https://binary.pensoft.net/fig/1164916</uri></graphic></fig></tp:treatment-sec><tp:treatment-sec sec-type="comments" id="SECID0EGZAE"><title>Comments.</title><p><italic><tp:taxon-name><tp:taxon-name-part taxon-name-part-type="genus" reg="Drymonia">Drymonia</tp:taxon-name-part><tp:taxon-name-part taxon-name-part-type="species" reg="quadrangulata">quadrangulata</tp:taxon-name-part></tp:taxon-name></italic> is morphologically similar to <italic><tp:taxon-name><tp:taxon-name-part taxon-name-part-type="genus" reg="Drymonia">D.</tp:taxon-name-part><tp:taxon-name-part taxon-name-part-type="species" reg="killipii">killipii</tp:taxon-name-part></tp:taxon-name></italic> (Fig. <xref ref-type="fig" rid="F1">1</xref>), <italic><tp:taxon-name><tp:taxon-name-part taxon-name-part-type="genus" reg="Drymonia">D.</tp:taxon-name-part><tp:taxon-name-part taxon-name-part-type="species" reg="chiribogana">chiribogana</tp:taxon-name-part></tp:taxon-name></italic> (Fig. <xref ref-type="fig" rid="F5">5</xref>), and <italic><tp:taxon-name><tp:taxon-name-part taxon-name-part-type="genus" reg="Drymonia">D.</tp:taxon-name-part><tp:taxon-name-part taxon-name-part-type="species" reg="lanceolata">lanceolata</tp:taxon-name-part></tp:taxon-name></italic> (Fig. <xref ref-type="fig" rid="F6">6</xref>). These taxa possess foliaceous calyx lobes, nearly free, covering at least half of the corolla tube and sometimes the entire tube. The calyx lobe apices are acute to attenuate, with margins folded longitudinally outwards, and tubular-infundibuliform corollas. <italic><tp:taxon-name><tp:taxon-name-part taxon-name-part-type="genus" reg="Drymonia">Drymonia</tp:taxon-name-part><tp:taxon-name-part taxon-name-part-type="species" reg="quadrangulata">quadrangulata</tp:taxon-name-part></tp:taxon-name></italic> is often collected, but misidentified in most herbaria as <italic><tp:taxon-name><tp:taxon-name-part taxon-name-part-type="genus" reg="Drymonia">D.</tp:taxon-name-part><tp:taxon-name-part taxon-name-part-type="species" reg="killipii">killipii</tp:taxon-name-part></tp:taxon-name></italic>, a rarely collected narrow endemic in Colombia. However, <italic><tp:taxon-name><tp:taxon-name-part taxon-name-part-type="genus" reg="Drymonia">D.</tp:taxon-name-part><tp:taxon-name-part taxon-name-part-type="species" reg="quadrangulata">quadrangulata</tp:taxon-name-part></tp:taxon-name></italic> can be distinguished from <italic><tp:taxon-name><tp:taxon-name-part taxon-name-part-type="genus" reg="Drymonia">D.</tp:taxon-name-part><tp:taxon-name-part taxon-name-part-type="species" reg="killipii">killipii</tp:taxon-name-part></tp:taxon-name></italic> by its strigose indumentum in vegetative and reproductive structures that becomes glabrescent with age (Fig. <xref ref-type="fig" rid="F2">2E</xref>) vs. hirsute, becoming glabrescent with age (Fig. <xref ref-type="fig" rid="F1">1C</xref>), stem quadrangular to strongly angulate (Figs <xref ref-type="fig" rid="F2">2E</xref>, <xref ref-type="fig" rid="F3">3</xref>), sometimes winged vs. terete (Fig. <xref ref-type="fig" rid="F1">1C</xref>), petiole of (2.2–)5.2–15.0 cm long vs. 2.0–6.4 cm long, blade base obtuse to subcordate (Figs <xref ref-type="fig" rid="F2">2F</xref>, <xref ref-type="fig" rid="F3">3</xref>) vs. cuneate (Fig. <xref ref-type="fig" rid="F1">1A</xref>), inter-secondary and tertiary venation reticulated (Fig. <xref ref-type="fig" rid="F2">2F</xref>) vs. obscure or suppressed (Fig. <xref ref-type="fig" rid="F1">1A</xref>), pedicel and calyx lacking glandular trichomes vs. presence of glandular trichomes, calyx lobes lanceolate (Fig. <xref ref-type="fig" rid="F2">2C</xref>) vs. ovate (Fig. <xref ref-type="fig" rid="F1">1A</xref>), corolla lobes white to yellow (Fig. <xref ref-type="fig" rid="F2">2B–D</xref>) vs. royal purple to maroon, suffused with lemon-yellow toward the throat (Fig. <xref ref-type="fig" rid="F1">1B</xref>), corolla lobes margin incised to short laciniate (Fig. <xref ref-type="fig" rid="F2">2A–D</xref>) vs. subentire (Fig. <xref ref-type="fig" rid="F1">1B</xref>), and indehiscent berry fruits (Fig. <xref ref-type="fig" rid="F2">2H</xref>) vs. bivalved fleshy capsules. Additionally, <xref ref-type="bibr" rid="B17">Wiehler (1977)</xref> noted the fragrant lemon scent of <italic><tp:taxon-name><tp:taxon-name-part taxon-name-part-type="genus" reg="Drymonia">D.</tp:taxon-name-part><tp:taxon-name-part taxon-name-part-type="species" reg="killipii">killipii</tp:taxon-name-part></tp:taxon-name></italic>, while no scent has been recorded for <italic><tp:taxon-name><tp:taxon-name-part taxon-name-part-type="genus" reg="Drymonia">D.</tp:taxon-name-part><tp:taxon-name-part taxon-name-part-type="species" reg="quadrangulata">quadrangulata</tp:taxon-name-part></tp:taxon-name></italic>.</p><p><italic><tp:taxon-name><tp:taxon-name-part taxon-name-part-type="genus" reg="Drymonia">Drymonia</tp:taxon-name-part><tp:taxon-name-part taxon-name-part-type="species" reg="quadrangulata">quadrangulata</tp:taxon-name-part></tp:taxon-name></italic> can be distinguished from <italic><tp:taxon-name><tp:taxon-name-part taxon-name-part-type="genus" reg="Drymonia">D.</tp:taxon-name-part><tp:taxon-name-part taxon-name-part-type="species" reg="chiribogana">chiribogana</tp:taxon-name-part></tp:taxon-name></italic> (Fig. <xref ref-type="fig" rid="F5">5</xref>) by its terrestrial habit vs. epiphytic, stem quadrangular to strongly angulate (Fig. <xref ref-type="fig" rid="F2">2E</xref>) vs. terete to subquadrangular (Fig. <xref ref-type="fig" rid="F5">5A</xref>), stem surface smooth when dried vs. papyraceous, blade green with midvein green adaxially vs. green with veins whitish or silvery, blade glabrescent abaxially vs. with glandular trichomes sunken into the epidermis, inter-secondary and tertiary venation reticulated (Figs <xref ref-type="fig" rid="F2">2F</xref>, <xref ref-type="fig" rid="F3">3</xref>) vs. obscure or suppressed, calyx lobes lanceolate (Fig. <xref ref-type="fig" rid="F2">2C</xref>) vs. broadly ovate (Fig. <xref ref-type="fig" rid="F5">5D</xref>), corolla of 4.3–6.5 cm long (Fig. <xref ref-type="fig" rid="F2">2A–D</xref>) vs. 3.2–4.3 cm long (Fig. <xref ref-type="fig" rid="F5">5D</xref>), corolla lobes white to yellow (Fig. <xref ref-type="fig" rid="F2">2B–D</xref>) vs. magenta, with red or yellow toward the throat (Fig. <xref ref-type="fig" rid="F5">5B</xref>), corolla lobes margin incised to short laciniate (Fig. <xref ref-type="fig" rid="F2">2A–D</xref>) vs. subentire to incised (Fig. <xref ref-type="fig" rid="F5">5B, D</xref>), and berry fruit (Fig. <xref ref-type="fig" rid="F2">2H</xref>) vs. bivalved fleshy capsule (Fig. <xref ref-type="fig" rid="F5">5C</xref>).</p><fig id="F5" position="float" orientation="portrait"><object-id xmlns:xlink="http://www.w3.org/1999/xlink" content-type="doi" xlink:type="simple">10.3897/phytokeys.248.123248.figure5</object-id><object-id xmlns:xlink="http://www.w3.org/1999/xlink" content-type="arpha" xlink:type="simple">72ED019E-8EE1-5CA2-B3EC-D71C081A4C1F</object-id><label>Figure 5.</label><caption><p><italic><tp:taxon-name><tp:taxon-name-part taxon-name-part-type="genus" reg="Drymonia">Drymonia</tp:taxon-name-part><tp:taxon-name-part taxon-name-part-type="species" reg="chiribogana">chiribogana</tp:taxon-name-part></tp:taxon-name></italic> Wiehler <bold>A</bold> habit <bold>B</bold> front view of corolla <bold>C</bold> mature fleshy bivalved capsule <bold>D</bold> lateral view of flower (<bold>A, B, D</bold> from <italic>J.L. Clark et al. 10935</italic><bold>C</bold> from <italic>J.L. Clark et al. 7358</italic>). Photos by J.L. Clark.</p></caption><graphic xmlns:xlink="http://www.w3.org/1999/xlink" xlink:href="phytokeys-248-207_article-123248__-g005.jpg" position="float" orientation="portrait" xlink:type="simple" id="oo_1164917.jpg"><uri content-type="original_file" xlink:type="simple">https://binary.pensoft.net/fig/1164917</uri></graphic></fig><p>While <italic><tp:taxon-name><tp:taxon-name-part taxon-name-part-type="genus" reg="Drymonia">Drymonia</tp:taxon-name-part><tp:taxon-name-part taxon-name-part-type="species" reg="quadrangulata">quadrangulata</tp:taxon-name-part></tp:taxon-name></italic> shares a terrestrial habit, quadrangulate to angulate stems, and berry fruits with <italic><tp:taxon-name><tp:taxon-name-part taxon-name-part-type="genus" reg="Drymonia">D.</tp:taxon-name-part><tp:taxon-name-part taxon-name-part-type="species" reg="lanceolata">lanceolata</tp:taxon-name-part></tp:taxon-name></italic> (Fig. <xref ref-type="fig" rid="F6">6</xref>), it can be differentiated by the stem surface smooth when dried vs. papyraceous, blade base obtuse to subcordate (Fig. <xref ref-type="fig" rid="F2">2F</xref>) vs. cuneate to attenuate (Fig. <xref ref-type="fig" rid="F6">6A</xref>), veins minutely puberulent abaxially vs. strigose to tomentose, calyx lobes nearly free with margins folded longitudinally outwards vs. free with margins flat (Fig. <xref ref-type="fig" rid="F6">6D</xref>), corolla lobes incised to short laciniate (Fig. <xref ref-type="fig" rid="F2">2A–D</xref>) vs. long-fimbriate (Fig. <xref ref-type="fig" rid="F6">6B, D</xref>), and stomatomorphic stigma vs. deeply bilobed. The morphological differences between <italic><tp:taxon-name><tp:taxon-name-part taxon-name-part-type="genus" reg="Drymonia">Drymonia</tp:taxon-name-part><tp:taxon-name-part taxon-name-part-type="species" reg="quadrangulata">quadrangulata</tp:taxon-name-part></tp:taxon-name></italic>, <italic><tp:taxon-name><tp:taxon-name-part taxon-name-part-type="genus" reg="Drymonia">D.</tp:taxon-name-part><tp:taxon-name-part taxon-name-part-type="species" reg="killipii">killipii</tp:taxon-name-part></tp:taxon-name></italic>, <italic><tp:taxon-name><tp:taxon-name-part taxon-name-part-type="genus" reg="Drymonia">D.</tp:taxon-name-part><tp:taxon-name-part taxon-name-part-type="species" reg="chiribogana">chiribogana</tp:taxon-name-part></tp:taxon-name></italic>, and <italic><tp:taxon-name><tp:taxon-name-part taxon-name-part-type="genus" reg="Drymonia">D.</tp:taxon-name-part><tp:taxon-name-part taxon-name-part-type="species" reg="lanceolata">lanceolata</tp:taxon-name-part></tp:taxon-name></italic> are summarized in Table <xref ref-type="table" rid="T1">1</xref>.</p><fig id="F6" position="float" orientation="portrait"><object-id xmlns:xlink="http://www.w3.org/1999/xlink" content-type="doi" xlink:type="simple">10.3897/phytokeys.248.123248.figure6</object-id><object-id xmlns:xlink="http://www.w3.org/1999/xlink" content-type="arpha" xlink:type="simple">A5E3F796-5DC9-51B3-A823-4CC88D9B7488</object-id><label>Figure 6.</label><caption><p><italic><tp:taxon-name><tp:taxon-name-part taxon-name-part-type="genus" reg="Drymonia">Drymonia</tp:taxon-name-part><tp:taxon-name-part taxon-name-part-type="species" reg="lanceolata">lanceolata</tp:taxon-name-part></tp:taxon-name></italic> (Hanst.) C.V.Morton. <bold>A</bold> erect habit <bold>B</bold> front view of corolla <bold>C</bold> immature fruit <bold>D</bold> lateral view of flower (<bold>A</bold> from <italic>J.L. Clark et al. 13257</italic><bold>B</bold> from <italic>J.L. Clark et al. 13325</italic><bold>C</bold> from <italic>J.L. Clark 13341</italic><bold>D</bold> from <italic>J.L. Clark et al. 13618</italic>). Photos by J.L. Clark.</p></caption><graphic xmlns:xlink="http://www.w3.org/1999/xlink" xlink:href="phytokeys-248-207_article-123248__-g006.jpg" position="float" orientation="portrait" xlink:type="simple" id="oo_1164918.jpg"><uri content-type="original_file" xlink:type="simple">https://binary.pensoft.net/fig/1164918</uri></graphic></fig></tp:treatment-sec><tp:treatment-sec sec-type="material" id="SECID0E2HAG"><title>Specimens examined.</title><p><bold>Colombia – Cauca.</bold> • El Tambo; PNN Munchique, camino a López de Micay, entre El Boquerón y La Cueva; Bosque Pluvial premontano; <named-content xmlns:xlink="http://www.w3.org/1999/xlink" content-type="dwc:verbatimCoordinates" xlink:type="simple"><named-content content-type="geo-json" specific-use="{&#34;type&#34;:&#34;Point&#34;,&#34;coordinates&#34;:[-76.974361,2.768167]}" id="NCID0EGIAG" xlink:type="simple">2.76816667°N, 76.974361°W</named-content></named-content>; 900–1050 m; 14 Jun 2017; fl; <italic>L. Clavijo, et al. 1868</italic> (COL, CAUP, CUVC) • ibid.; 15 Jun 2017; fl, fr; <italic>L. Clavijo et al. 1879</italic> (COL) • ibid.; PNN Munchique, camino a López de Micay, alrededores de la quebrada Aguaclara, Bosque Pluvial premontano; <named-content xmlns:xlink="http://www.w3.org/1999/xlink" content-type="dwc:verbatimCoordinates" xlink:type="simple"><named-content content-type="geo-json" specific-use="{&#34;type&#34;:&#34;Point&#34;,&#34;coordinates&#34;:[-76.967417,2.768167]}" id="NCID0ESIAG" xlink:type="simple">2.76816667°N, 76.967417°W</named-content></named-content>; 1045–1220 m; 17 Jun 2017; fr; <italic>L. Clavijo et al. 1900</italic> (COL); • ibid.; bud; <italic>L. Clavijo et al. 1901</italic> (COL). – <bold>Nariño.</bold> • Barbacoas; Corregimiento Altaquer; vereda El Barro, Reserva Natural Río Ñambí;<named-content xmlns:xlink="http://www.w3.org/1999/xlink" content-type="dwc:verbatimCoordinates" xlink:type="simple"><named-content content-type="geo-json" specific-use="{&#34;type&#34;:&#34;Point&#34;,&#34;coordinates&#34;:[-78.084362,1.299103]}" id="NCID0EAJAG" xlink:type="simple"> 1.299103°N, 78.084362°W</named-content></named-content>; 1325 m; 4 Dec 1993; <italic>J. Betancur 4518</italic> (COL) • ibid.; <named-content xmlns:xlink="http://www.w3.org/1999/xlink" content-type="dwc:verbatimCoordinates" xlink:type="simple"><named-content content-type="geo-json" specific-use="{&#34;type&#34;:&#34;Point&#34;,&#34;coordinates&#34;:[-78.066667,1.283333]}" id="NCID0EKJAG" xlink:type="simple">1.28333333°N, 78.066667°W</named-content></named-content>; 1200–1400 m; 19 Apr 2004; <italic>N.R. Salinas 516</italic> (COL) • ibid.; Reserva Natural Río Ñambí, sendero hacía Puente Piedra y bosque al otro lado del río Peje; 1.4523911°N, 78.259865°W; 1400 m; 25 Jul 2011; fr; <italic>L. Clavijo, M. Flores &amp; A. Vasquez 1667</italic> (COL) • ibid.; Reserva Natural Río Ñambí, vertiente occidental andina, bosque fluvial premontano, bosque primario poco intervenido, margen derecha del Río Ñambí; <named-content xmlns:xlink="http://www.w3.org/1999/xlink" content-type="dwc:verbatimCoordinates" xlink:type="simple"><named-content content-type="geo-json" specific-use="{&#34;type&#34;:&#34;Point&#34;,&#34;coordinates&#34;:[-78.133333,1.300000]}" id="NCID0EWJAG" xlink:type="simple">1.3°N, 78.133333°W</named-content></named-content>; 1325 m; 8 Dec 1993; <italic>J. Betancur 4738</italic> (COL) • ibid.; Reserva Natural Río Ñambí; <named-content xmlns:xlink="http://www.w3.org/1999/xlink" content-type="dwc:verbatimCoordinates" xlink:type="simple"><named-content content-type="geo-json" specific-use="{&#34;type&#34;:&#34;Point&#34;,&#34;coordinates&#34;:[-78.133333,1.166667]}" id="NCID0EAKAG" xlink:type="simple">1.16666667°N, 78.133333°W</named-content></named-content>; 1325 m; 6 Dec 1993; <italic>P. Franco 4991</italic> (COL) • corregimiento Junín; vereda Gualte; small patch of forest along Hwy Junín - Barbacoas (3–5 KM north of Junín), western slopes of the Cordillera Occidental;<named-content xmlns:xlink="http://www.w3.org/1999/xlink" content-type="dwc:verbatimCoordinates" xlink:type="simple"><named-content content-type="geo-json" specific-use="{&#34;type&#34;:&#34;Point&#34;,&#34;coordinates&#34;:[-78.219808,1.559878]}" id="NCID0EKKAG" xlink:type="simple">1.55987778°N, 78.2198083°W</named-content></named-content>; 910 m; 17 May 2013; fl; <italic>J.L. Clark, L. Clavijo, O. Marín, &amp; H. García 13609</italic> (CAUP, COL, CUVC, HUA, PSO, SEL, US) • vereda Gualte; trail from north side of Hwy Junín-Barbacoas towards Río Ñambí, western slopes of the Cordillera Occidental; <named-content xmlns:xlink="http://www.w3.org/1999/xlink" content-type="dwc:verbatimCoordinates" xlink:type="simple"><named-content content-type="geo-json" specific-use="{&#34;type&#34;:&#34;Point&#34;,&#34;coordinates&#34;:[-78.083056,1.368333]}" id="NCID0EUKAG" xlink:type="simple">1.368333°N, -78.083056°W</named-content></named-content>; 775 m; 14 May 2013; bud; <italic>J.L. Clark et al. 13500</italic> (COL, SEL) • carretera entre Altaquer y Junin, Cuyamba; 1450 m; 17 Nov 1967; <italic>L.E. Mora O. 4170</italic> (COL) • Ricaurte; La Planada Reserve, 7 km from Chucunes; <named-content xmlns:xlink="http://www.w3.org/1999/xlink" content-type="dwc:verbatimCoordinates" xlink:type="simple"><named-content content-type="geo-json" specific-use="{&#34;type&#34;:&#34;Point&#34;,&#34;coordinates&#34;:[-78.016670,1.083333]}" id="NCID0EALAG" xlink:type="simple">1.083333°N, 78.01667°W</named-content></named-content>; 1800 m; 22 Dec 1987; st; <italic>A. Gentry &amp; P. Keating 59691</italic> (MO) • La Planada, trail to El Hondón, 6–12 km SW of La Planada; <named-content xmlns:xlink="http://www.w3.org/1999/xlink" content-type="dwc:verbatimCoordinates" xlink:type="simple"><named-content content-type="geo-json" specific-use="{&#34;type&#34;:&#34;Point&#34;,&#34;coordinates&#34;:[-78.033330,1.066667]}" id="NCID0EKLAG" xlink:type="simple">1.066667°N, 78.03333°W</named-content></named-content>; 1750–1800 m; 5 Jan 1988; bud; <italic>A. Gentry 60390</italic> (LPB, MO, US) • Trail from La Planada to Pielapi, wet lower montane cloud forest; <named-content xmlns:xlink="http://www.w3.org/1999/xlink" content-type="dwc:verbatimCoordinates" xlink:type="simple"><named-content content-type="geo-json" specific-use="{&#34;type&#34;:&#34;Point&#34;,&#34;coordinates&#34;:[-78.033330,1.066667]}" id="NCID0EULAG" xlink:type="simple">1.066667°N, 78.03333°W</named-content></named-content>; 1600–1800 m; 22 July 1988; st; <italic>A. Gentry 63678</italic> (MO) • Reserva Natural La Planada; Ricaurte, trail behind Centro Cientifico leading to mountain top, <named-content xmlns:xlink="http://www.w3.org/1999/xlink" content-type="dwc:verbatimCoordinates" xlink:type="simple"><named-content content-type="geo-json" specific-use="{&#34;type&#34;:&#34;Point&#34;,&#34;coordinates&#34;:[-77.966670,1.166667]}" id="NCID0E5LAG" xlink:type="simple">1.1666667°N, 77.96667°W</named-content></named-content>; 1830–1930 m, 3 Mar 1989 (bud) <italic>J.F. Smith &amp; M. Galeano 1516</italic> (COL, WIS) • Reserva Natural La Planada; 7 km above Chucunés (along road between Tuquerres and Ricaurte) along trail to El Hondón, beginning at Quebrada Tejón and for 0.5 km beyond, <named-content xmlns:xlink="http://www.w3.org/1999/xlink" content-type="dwc:verbatimCoordinates" xlink:type="simple"><named-content content-type="geo-json" specific-use="{&#34;type&#34;:&#34;Point&#34;,&#34;coordinates&#34;:[-77.900000,1.133333]}" id="NCID0EIMAG" xlink:type="simple">1.1333333°N, 77.9°W</named-content></named-content>; 780–800 m, 15 Mar 1990, <italic>T. Croat 71474</italic> (PSO) • Reserva Natural La Planada; 7 km de Chucunés; <named-content xmlns:xlink="http://www.w3.org/1999/xlink" content-type="dwc:verbatimCoordinates" xlink:type="simple"><named-content content-type="geo-json" specific-use="{&#34;type&#34;:&#34;Point&#34;,&#34;coordinates&#34;:[-77.966670,1.166667]}" id="NCID0ESMAG" xlink:type="simple">1.166667°N, -77.96667°W</named-content></named-content>; 1800 m; 13 Dec 1987; bud; <italic>O de Benavides 9024</italic> (MO, US) • ibid.; 27 Sep 1989; fl; <italic>O. de Benavides 10942</italic> (MO, US) • ibid.; Camino a Pialapí; <named-content xmlns:xlink="http://www.w3.org/1999/xlink" content-type="dwc:verbatimCoordinates" xlink:type="simple"><named-content content-type="geo-json" specific-use="{&#34;type&#34;:&#34;Point&#34;,&#34;coordinates&#34;:[-77.966670,1.166667]}" id="NCID0E5MAG" xlink:type="simple">1.166667°N, 77.96667°W</named-content></named-content>; 1800 m; 21 May 1992 ; fl, fr; <italic>R. Giraldo 138</italic> (HUA) • ibid.; Trocha al Hondón; <named-content xmlns:xlink="http://www.w3.org/1999/xlink" content-type="dwc:verbatimCoordinates" xlink:type="simple"><named-content content-type="geo-json" specific-use="{&#34;type&#34;:&#34;Point&#34;,&#34;coordinates&#34;:[-77.966670,1.166667]}" id="NCID0EINAG" xlink:type="simple">1.166667°N, 77.96667°W</named-content></named-content>; 1800 m; Oct 1995 ; fl; <italic>R. Giraldo 12</italic> (HUA) • ibid.; El Hondón; 1.166667°N, 77.96667°W; 12 Apr 1994; <italic>H. Mendoza 595</italic> (COL) • ibid.; <named-content xmlns:xlink="http://www.w3.org/1999/xlink" content-type="dwc:verbatimCoordinates" xlink:type="simple"><named-content content-type="geo-json" specific-use="{&#34;type&#34;:&#34;Point&#34;,&#34;coordinates&#34;:[-77.992833,1.152500]}" id="NCID0EUNAG" xlink:type="simple">1.1525°N, 77.992833°W</named-content></named-content>; 1800 m, 2 Mar 1995; fl; <italic>H. Mendoza 778</italic> (PSO) • ibid.; 22 Feb 1993, <italic>C.A. Agudelo 2967</italic> (COL) • Reserva Natural La Planada; <named-content xmlns:xlink="http://www.w3.org/1999/xlink" content-type="dwc:verbatimCoordinates" xlink:type="simple"><named-content content-type="geo-json" specific-use="{&#34;type&#34;:&#34;Point&#34;,&#34;coordinates&#34;:[-77.992833,1.152500]}" id="NCID0EAOAG" xlink:type="simple">1.1525°N, 77.992833°W</named-content></named-content>; 16 Jan 1990; bud; <italic>O. de Benavides 11147</italic> (MO) • ibid.; 1800 m; 1 Feb 1993; <italic>M. Amaya 221</italic> (COL) • ibid.; 1 Sep 1993; <italic>M. Amaya 283</italic> (COL) • Vicinity Ricaurte, along rio Imbí, ca 2–3 km above Ecopetrol Campamento Palmar, located 3 km NW of Ricaurte, along trail to Ramos (indigenous settlement); <named-content xmlns:xlink="http://www.w3.org/1999/xlink" content-type="dwc:verbatimCoordinates" xlink:type="simple"><named-content content-type="geo-json" specific-use="{&#34;type&#34;:&#34;Point&#34;,&#34;coordinates&#34;:[-77.933330,1.133333]}" id="NCID0EOOAG" xlink:type="simple">1.133333°N, 77.93333°W</named-content></named-content>; 1150 m; 16 Mar 1990; bud; <italic>T. Croat 71528</italic> (PSO) • Camino Las Cruves-Curcuel; <named-content xmlns:xlink="http://www.w3.org/1999/xlink" content-type="dwc:verbatimCoordinates" xlink:type="simple"><named-content content-type="geo-json" specific-use="{&#34;type&#34;:&#34;Point&#34;,&#34;coordinates&#34;:[-77.850000,1.133333]}" id="NCID0EYOAG" xlink:type="simple">1.133333°N, 77.85°W</named-content></named-content>; 1700–1800 m; 4 Nov 1995; fl; <italic>M.S. González, B.R. Ramírez &amp; A. Muñoz 1274</italic> (PSO) • Resguardo Indígena Pialapí-Pueblo Viejo; Reserva Natural La Planada; sendero Natural El Tejón; <named-content xmlns:xlink="http://www.w3.org/1999/xlink" content-type="dwc:verbatimCoordinates" xlink:type="simple"><named-content content-type="geo-json" specific-use="{&#34;type&#34;:&#34;Point&#34;,&#34;coordinates&#34;:[-77.981004,1.158162]}" id="NCID0ECPAG" xlink:type="simple">1.1581624°N, 77.981004°W</named-content></named-content>; 1700–1850 m; 19 Jul 2011; fl; <italic>L. Clavijo &amp; C. Caicedo 1600</italic> (COL, CUVC, PSO). <bold>Ecuador. – Carchi.</bold> • Stream by Rafael Quindí’s finca flowing into Río Verde, above Untal (along road to Chical), 0.5 km from finca; <named-content xmlns:xlink="http://www.w3.org/1999/xlink" content-type="dwc:verbatimCoordinates" xlink:type="simple"><named-content content-type="geo-json" specific-use="{&#34;type&#34;:&#34;Point&#34;,&#34;coordinates&#34;:[-78.133333,0.883333]}" id="NCID0EOPAG" xlink:type="simple">0.8833333°N, 78.133333°W</named-content></named-content>; 1730 m; 25 Nov 1987; fl; <italic>W.S. Hoover &amp; S. Wormley 1532</italic> (MO) • Stream by Rafael Quindí’s finca flowing into Río Verde, above Untal (along road to Chical); <named-content xmlns:xlink="http://www.w3.org/1999/xlink" content-type="dwc:verbatimCoordinates" xlink:type="simple"><named-content content-type="geo-json" specific-use="{&#34;type&#34;:&#34;Point&#34;,&#34;coordinates&#34;:[-78.133333,0.883333]}" id="NCID0EYPAG" xlink:type="simple">0.8833333°N, 78.133333°W</named-content></named-content>; 1730 m; 25 Nov 1987; fl; <italic>W.S. Hoover &amp; S. Wormley 1548</italic> (MO) • collections from forest area along trail from Rafael Quindí’s house to his mountain finca; <named-content xmlns:xlink="http://www.w3.org/1999/xlink" content-type="dwc:verbatimCoordinates" xlink:type="simple"><named-content content-type="geo-json" specific-use="{&#34;type&#34;:&#34;Point&#34;,&#34;coordinates&#34;:[-78.133333,0.866667]}" id="NCID0ECQAG" xlink:type="simple">0.8666667°N, 78.133333°W</named-content></named-content>; 1890 m; 28 Nov 1987; <italic>W.S. Hoover &amp; S. Wormley 1899</italic> (MO) • embankments along Río Verde, from point at which trail from Rafael’s mountain finca crosses river, 1.5 km.; <named-content xmlns:xlink="http://www.w3.org/1999/xlink" content-type="dwc:verbatimCoordinates" xlink:type="simple"><named-content content-type="geo-json" specific-use="{&#34;type&#34;:&#34;Point&#34;,&#34;coordinates&#34;:[-78.133333,0.866667]}" id="NCID0EMQAG" xlink:type="simple">0.8666667°N, 78.133333°W</named-content></named-content>; 1890 m; 29 Nov 1987; fl ; <italic>W.S. Hoover, 1922</italic> (MO) • ibid.; <italic>W.S. Hoover, 1995</italic> (MO) • trail from Paílon to Gualpi Chico area of Awá Reservation, 1.5 km past Río Blanco; <named-content xmlns:xlink="http://www.w3.org/1999/xlink" content-type="dwc:verbatimCoordinates" xlink:type="simple"><named-content content-type="geo-json" specific-use="{&#34;type&#34;:&#34;Point&#34;,&#34;coordinates&#34;:[-78.266667,0.850000]}" id="NCID0EYQAG" xlink:type="simple">0.85°N, 78.266667°W</named-content></named-content>; 1000–1450 m; 14 Jan 1988; fl; <italic>W.S. Hoover et al. 2434</italic> (MO, US) • trail to Pailon encampment, Gualpi Chico area of Awá Reserve; <named-content xmlns:xlink="http://www.w3.org/1999/xlink" content-type="dwc:verbatimCoordinates" xlink:type="simple"><named-content content-type="geo-json" specific-use="{&#34;type&#34;:&#34;Point&#34;,&#34;coordinates&#34;:[-78.266667,0.966667]}" id="NCID0ECRAG" xlink:type="simple">0.9666667°N, 78.266667°W</named-content></named-content>; 1350–1400 m; 21 Jan 1988; bud, <italic>W.S. Hoover et al. 3601</italic> (MO) • up small mountain SW of Rafael Quindí’s finca along small stream and descending mountain trail; <named-content xmlns:xlink="http://www.w3.org/1999/xlink" content-type="dwc:verbatimCoordinates" xlink:type="simple"><named-content content-type="geo-json" specific-use="{&#34;type&#34;:&#34;Point&#34;,&#34;coordinates&#34;:[-78.133333,0.866667]}" id="NCID0EMRAG" xlink:type="simple">0.8666667°N, 78.133333°W</named-content></named-content>; 1930–2100 m; 28 Nov 1987; <italic>W.S. Hoover &amp; S. Wormley</italic> 1813 (MO) • Tulcan, parroquia Chical, Reserva Drácula (Fundación EcoMinga), trail from Chical along Río Blanco and then to summit of Cerro Oscuro; <named-content xmlns:xlink="http://www.w3.org/1999/xlink" content-type="dwc:verbatimCoordinates" xlink:type="simple"><named-content content-type="geo-json" specific-use="{&#34;type&#34;:&#34;Point&#34;,&#34;coordinates&#34;:[-78.233500,0.833220]}" id="NCID0EWRAG" xlink:type="simple">0.83322°N, 78.2335°W</named-content></named-content>; 2224 m; 17 Mar 2016; fl; <italic>J.L. Clark, S. Ginzbarg &amp; H. Yela 15000</italic> (ECUAMZ, QCA, UNA, US) • Chical; Cerro Golondrinas, ridgeline from campsite to base of Golondrinas; <named-content xmlns:xlink="http://www.w3.org/1999/xlink" content-type="dwc:verbatimCoordinates" xlink:type="simple"><named-content content-type="geo-json" specific-use="{&#34;type&#34;:&#34;Point&#34;,&#34;coordinates&#34;:[-78.167467,0.862186]}" id="NCID0EASAG" xlink:type="simple">0.8621861°N, 78.1674667°W</named-content></named-content>; 2200 m; 25 Jan 2024; fl; <italic>J.L. Clark et al. 18123</italic> (QCA, SEL) • ibid.; Cerro Golondrinas, trek from main road (km 22) to campsite; <named-content xmlns:xlink="http://www.w3.org/1999/xlink" content-type="dwc:verbatimCoordinates" xlink:type="simple"><named-content content-type="geo-json" specific-use="{&#34;type&#34;:&#34;Point&#34;,&#34;coordinates&#34;:[-78.194658,0.892464]}" id="NCID0EKSAG" xlink:type="simple">0.892463889°N, 78.19465833°W</named-content></named-content>; 1650–1900 m; 22 Jan 2024; bud; <italic>J.L. Clark, J. Mia &amp; E. Nolan 17947</italic> (QCA, SEL) • ibid.; collection made along path from the village of Quinyal towards an area known locally as “Gualpi” (near the border of the Reserva Awa); <named-content xmlns:xlink="http://www.w3.org/1999/xlink" content-type="dwc:verbatimCoordinates" xlink:type="simple"><named-content content-type="geo-json" specific-use="{&#34;type&#34;:&#34;Point&#34;,&#34;coordinates&#34;:[-78.222583,0.965083]}" id="NCID0EUSAG" xlink:type="simple">0.965083333°N, 78.22258333°W</named-content></named-content>; 1200–1700 m; 6 Dec 2001; bud; <italic>J.L. Clark &amp; O. Mejia 6297</italic> (MO, QCNE, SEL, UNA, US). – <bold>Esmeraldas.</bold> • Eloy Alfaro; Reserva Ecológica Cotacachi – Cayapas, parroquia Luis Vargas Torres, Río Santiago, estero Angostura; <named-content xmlns:xlink="http://www.w3.org/1999/xlink" content-type="dwc:verbatimCoordinates" xlink:type="simple"><named-content content-type="geo-json" specific-use="{&#34;type&#34;:&#34;Point&#34;,&#34;coordinates&#34;:[-78.750000,-0.816667]}" id="NCID0E6SAG" xlink:type="simple">0.816666667 S, 78.75°W</named-content></named-content>; 250 m; 8 Dec 1993; bud; <italic>M. Tirado et al. 772</italic> (MO, US) • Quinindé; Bilsa Biological Station, Mache Mountains, 35 km W of Quinindé, 5 km W of Santa Isabel; <named-content xmlns:xlink="http://www.w3.org/1999/xlink" content-type="dwc:verbatimCoordinates" xlink:type="simple"><named-content content-type="geo-json" specific-use="{&#34;type&#34;:&#34;Point&#34;,&#34;coordinates&#34;:[-79.733333,0.350000]}" id="NCID0EJTAG" xlink:type="simple">0.35°N, 79.73333333°W</named-content></named-content>; 400–600 m; 15 Jul 1996; bud, <italic>J.L. Clark et al.</italic> 2860 (QCNE, SEL, US) •ibid.; Mache-Chindul Ecological Reserve, Bilsa Biological Station, 35 km W of Quinindé; <named-content xmlns:xlink="http://www.w3.org/1999/xlink" content-type="dwc:verbatimCoordinates" xlink:type="simple"><named-content content-type="geo-json" specific-use="{&#34;type&#34;:&#34;Point&#34;,&#34;coordinates&#34;:[-79.733333,0.350000]}" id="NCID0ETTAG" xlink:type="simple">0.35°N, 79.73333333°W</named-content></named-content>; 500 m; 2 Oct 1996; bud, <italic>J.L. Clark 3007</italic> (QCA, QCNE, US) • San Lorenzo; parroquia Alto Tambo, mature forest 4–8 km west of El Cristal, <named-content xmlns:xlink="http://www.w3.org/1999/xlink" content-type="dwc:verbatimCoordinates" xlink:type="simple"><named-content content-type="geo-json" specific-use="{&#34;type&#34;:&#34;Point&#34;,&#34;coordinates&#34;:[-78.517780,0.837778]}" id="NCID0E4TAG" xlink:type="simple">0.837778°N, 78.51778°W</named-content></named-content>; 1500–1650 m, 27 May 2008; bud; <italic>J.L. Clark, J, Melton, O. Solarte 10301</italic> (QCNE, UNA, US)• ibid.; parroquia Alto Tambo, mature forest 4–8 km west of El Cristal; <named-content xmlns:xlink="http://www.w3.org/1999/xlink" content-type="dwc:verbatimCoordinates" xlink:type="simple"><named-content content-type="geo-json" specific-use="{&#34;type&#34;:&#34;Point&#34;,&#34;coordinates&#34;:[-78.517780,0.837778]}" id="NCID0EHUAG" xlink:type="simple">0.837778°N, 78.51778°W</named-content></named-content>; 1500–1650 m, 27 May 2008, <italic>J.L. Clark, J, Melton, O. Solarte 10302</italic> (QCNE, UNA, US) • ibid.; parroquia Alto Tambo, finca Bufalito (Empresa Golden Land), 10–15 km NW of Lita; <named-content xmlns:xlink="http://www.w3.org/1999/xlink" content-type="dwc:verbatimCoordinates" xlink:type="simple"><named-content content-type="geo-json" specific-use="{&#34;type&#34;:&#34;Point&#34;,&#34;coordinates&#34;:[-78.486944,0.874722]}" id="NCID0ERUAG" xlink:type="simple">0.8747222°N, 78.486944°W</named-content></named-content>; 900–1300 m; 27 Mar 2003; bud; <italic>J.L. Clark &amp; R. Hall 7601</italic> (QCNE, US). – <bold>Imbabura.</bold> • Ibarra; parroquia Lita, comunidad San Francisco, next to Río Verde (13 air-km south of Lita); <named-content xmlns:xlink="http://www.w3.org/1999/xlink" content-type="dwc:verbatimCoordinates" xlink:type="simple"><named-content content-type="geo-json" specific-use="{&#34;type&#34;:&#34;Point&#34;,&#34;coordinates&#34;:[-78.452500,0.755833]}" id="NCID0E4UAG" xlink:type="simple">0.755833°N, 78.4525°W</named-content></named-content>; 900–1100 m; 24 Mar 2003; fl; <italic>J.L. Clark, R. Hall &amp; F. Nicolalde 7521</italic> (MO, QCNE, SEL, UNA, US) • ibid.; parroquia Lita, unpaved road heading south, near Rocafuerte (between San Gerónimo and La Carolina), accessed via the Lita - San Lorenzo highway (KM 98), road recently developed through the SolGold mining concession (Alpala), finca de Rene Chavez, known locally as “La Esperanza” and adjacent to Río Verde; <named-content xmlns:xlink="http://www.w3.org/1999/xlink" content-type="dwc:verbatimCoordinates" xlink:type="simple"><named-content content-type="geo-json" specific-use="{&#34;type&#34;:&#34;Point&#34;,&#34;coordinates&#34;:[-78.373889,0.733056]}" id="NCID0EHVAG" xlink:type="simple">0.7330556°N, 78.373889°W</named-content></named-content>; 1550–1700 m; 25 Jul 2022; <italic>J.L. Clark et al. 17143</italic> (MO, NY, SEL, US). – <bold>Pichincha.</bold> • Quito; parroquia Pacto, Mashpi Lodge (Reserva Mashpi), <named-content xmlns:xlink="http://www.w3.org/1999/xlink" content-type="dwc:verbatimCoordinates" xlink:type="simple"><named-content content-type="geo-json" specific-use="{&#34;type&#34;:&#34;Point&#34;,&#34;coordinates&#34;:[-78.885500,0.158333]}" id="NCID0ETVAG" xlink:type="simple">0.158333°N, 78.8855°W</named-content></named-content>; 1000 m; 16 Mar 2019; <italic>J.L. Clark &amp; L. Jost 16320</italic> (UNA, US) • parroquia Pacto, Mashpi Lodge (Reserva Mashpi); <named-content xmlns:xlink="http://www.w3.org/1999/xlink" content-type="dwc:verbatimCoordinates" xlink:type="simple"><named-content content-type="geo-json" specific-use="{&#34;type&#34;:&#34;Point&#34;,&#34;coordinates&#34;:[-78.885500,0.158333]}" id="NCID0E4VAG" xlink:type="simple">0.158333°N, 78.8855°W</named-content></named-content>; 788 m, 25 Mar 2024; fl; hiking trail to Río Magnolia; <italic>J.L. Clark, S. Enriquez, S.G. Clark, A. Clark &amp; C. Correa 18587</italic> (QCA, SEL, US).</p></tp:treatment-sec><tp:treatment-sec><!--Section generated to contain objects referenced in tp:taxon-treatment.--><fig id="F1" position="float" orientation="portrait"><object-id xmlns:xlink="http://www.w3.org/1999/xlink" content-type="doi" xlink:type="simple">10.3897/phytokeys.248.123248.figure1</object-id><object-id xmlns:xlink="http://www.w3.org/1999/xlink" content-type="arpha" xlink:type="simple">6CFE180F-16F7-51A0-8603-8AB6D988C9BC</object-id><label>Figure 1.</label><caption><p><italic><tp:taxon-name><tp:taxon-name-part taxon-name-part-type="genus" reg="Drymonia">Drymonia</tp:taxon-name-part><tp:taxon-name-part taxon-name-part-type="species" reg="killipii">killipii</tp:taxon-name-part></tp:taxon-name></italic> Wiehler <bold>A</bold> holotype at SEL (<italic>H. Wiehler 72142</italic>) <bold>B</bold> dorsal view with front of corolla <bold>C</bold> cultivated collection from the Atlanta Botanical Garden (leaves are smaller due to cultivation conditions) (<bold>B</bold> from <italic>H. Wiehler</italic> live collection W-1726 <bold>C</bold> from <italic>J.L. Clark 10048</italic>).</p></caption><graphic xmlns:xlink="http://www.w3.org/1999/xlink" xlink:href="phytokeys-248-207_article-123248__-g001.jpg" position="float" orientation="portrait" xlink:type="simple" id="oo_1164913.jpg"><uri content-type="original_file" xlink:type="simple">https://binary.pensoft.net/fig/1164913</uri></graphic></fig><table-wrap id="T1" position="float" orientation="portrait"><label>Table 1.</label><caption><p>General geographic distribution and comparison of morphological characters to differentiate <italic><tp:taxon-name><tp:taxon-name-part taxon-name-part-type="genus" reg="Drymonia">Drymonia</tp:taxon-name-part><tp:taxon-name-part taxon-name-part-type="species" reg="quadrangulata">quadrangulata</tp:taxon-name-part></tp:taxon-name></italic>, <italic><tp:taxon-name><tp:taxon-name-part taxon-name-part-type="genus" reg="Drymonia">D.</tp:taxon-name-part><tp:taxon-name-part taxon-name-part-type="species" reg="killipii">killipii</tp:taxon-name-part></tp:taxon-name></italic>, <italic><tp:taxon-name><tp:taxon-name-part taxon-name-part-type="genus" reg="Drymonia">D.</tp:taxon-name-part><tp:taxon-name-part taxon-name-part-type="species" reg="chiribogana">chiribogana</tp:taxon-name-part></tp:taxon-name></italic>, and <italic><tp:taxon-name><tp:taxon-name-part taxon-name-part-type="genus" reg="Drymonia">D.</tp:taxon-name-part><tp:taxon-name-part taxon-name-part-type="species" reg="lanceolata">lanceolata</tp:taxon-name-part></tp:taxon-name></italic>.</p></caption><table id="TID0EL1AE" rules="all"><tbody><tr><th rowspan="1" colspan="1"/><th rowspan="1" colspan="1">
                <italic>
                  <tp:taxon-name><tp:taxon-name-part taxon-name-part-type="genus" reg="Drymonia">D.</tp:taxon-name-part><tp:taxon-name-part taxon-name-part-type="species" reg="quadrangulata">quadrangulata</tp:taxon-name-part></tp:taxon-name>
                </italic>
              </th><th rowspan="1" colspan="1">
                <italic>
                  <tp:taxon-name><tp:taxon-name-part taxon-name-part-type="genus" reg="Drymonia">D.</tp:taxon-name-part><tp:taxon-name-part taxon-name-part-type="species" reg="killipii">killipii</tp:taxon-name-part></tp:taxon-name>
                </italic>
              </th><th rowspan="1" colspan="1">
                <italic>
                  <tp:taxon-name><tp:taxon-name-part taxon-name-part-type="genus" reg="Drymonia">D.</tp:taxon-name-part><tp:taxon-name-part taxon-name-part-type="species" reg="chiribogana">chiribogana</tp:taxon-name-part></tp:taxon-name>
                </italic>
              </th><th rowspan="1" colspan="1">
                <italic>
                  <tp:taxon-name><tp:taxon-name-part taxon-name-part-type="genus" reg="Drymonia">D.</tp:taxon-name-part><tp:taxon-name-part taxon-name-part-type="species" reg="lanceolata">lanceolata</tp:taxon-name-part></tp:taxon-name>
                </italic>
              </th></tr><tr><td rowspan="1" colspan="1">
                <bold>Habit</bold>
              </td><td rowspan="1" colspan="1">Terrestrial, rarely a nomadic climber</td><td rowspan="1" colspan="1">Epiphytic, rarely terrestrial</td><td rowspan="1" colspan="1">Epiphytic</td><td rowspan="1" colspan="1">Terrestrial</td></tr><tr><td rowspan="1" colspan="1">
                <bold>Stems</bold>
              </td><td rowspan="1" colspan="1">Branched, rarely unbranched</td><td rowspan="1" colspan="1">Branched</td><td rowspan="1" colspan="1">Sparsely branched</td><td rowspan="1" colspan="1">Unbranched, rarely branched</td></tr><tr><td rowspan="1" colspan="1">Indument</td><td rowspan="1" colspan="1">Strigose, glabrescent with age</td><td rowspan="1" colspan="1">Hirsute, glabrescent with age</td><td rowspan="1" colspan="1">Glabrescent</td><td rowspan="1" colspan="1">Strigose, glabrescent with age</td></tr><tr><td rowspan="1" colspan="1">Surface</td><td rowspan="1" colspan="1">Smooth</td><td rowspan="1" colspan="1">Smooth</td><td rowspan="1" colspan="1">Papyraceous</td><td rowspan="1" colspan="1">Papyraceous</td></tr><tr><td rowspan="1" colspan="1">Shape</td><td rowspan="1" colspan="1">Quadrangular to strongly angulate, sometimes winged</td><td rowspan="1" colspan="1">Terete</td><td rowspan="1" colspan="1">Terete to subquadrangular</td><td rowspan="1" colspan="1">Quadrangular to angulate</td></tr><tr><td rowspan="1" colspan="1">
                <bold>Leaf pairs</bold>
              </td><td rowspan="1" colspan="1">Equal to subequal</td><td rowspan="1" colspan="1">Subequal to unequal</td><td rowspan="1" colspan="1">Subequal to unequal</td><td rowspan="1" colspan="1">Equal</td></tr><tr><td rowspan="1" colspan="1">
                <bold>Petiole length</bold>
              </td><td rowspan="1" colspan="1">(2.2–)5.2–15.0 cm</td><td rowspan="1" colspan="1">2.0–6.4 cm</td><td rowspan="1" colspan="1">1.8–10 cm</td><td rowspan="1" colspan="1">2.5–6(–14.4) cm</td></tr><tr><td rowspan="1" colspan="1">Indument</td><td rowspan="1" colspan="1">Strigose</td><td rowspan="1" colspan="1">Hirsute</td><td rowspan="1" colspan="1">Glabrescent</td><td rowspan="1" colspan="1">Strigulose</td></tr><tr><td rowspan="1" colspan="1">
                <bold>Blade shape</bold>
              </td><td rowspan="1" colspan="1">Elliptic to ovate</td><td rowspan="1" colspan="1">Elliptic to obovate</td><td rowspan="1" colspan="1">Oblanceolate-elliptic, asymmetrical</td><td rowspan="1" colspan="1">Elliptic</td></tr><tr><td rowspan="1" colspan="1">Base</td><td rowspan="1" colspan="1">Obtuse, rounded or subcordate</td><td rowspan="1" colspan="1">Cuneate</td><td rowspan="1" colspan="1">Cuneate, oblique</td><td rowspan="1" colspan="1">Cuneate to attenuate</td></tr><tr><td rowspan="1" colspan="1">Margin</td><td rowspan="1" colspan="1">Serrulate to serrate</td><td rowspan="1" colspan="1">Subentire</td><td rowspan="1" colspan="1">Entire to subentire</td><td rowspan="1" colspan="1">Serrate</td></tr><tr><td rowspan="1" colspan="1">Indument abaxially</td><td rowspan="1" colspan="1">Glabrescent</td><td rowspan="1" colspan="1">Hirsute to glabrescent</td><td rowspan="1" colspan="1">Glandular trichomes sunken into the epidermis</td><td rowspan="1" colspan="1">Puberulous to strigulose</td></tr><tr><td rowspan="1" colspan="1">Veins abaxially</td><td rowspan="1" colspan="1">Reticulate</td><td rowspan="1" colspan="1">Suppressed</td><td rowspan="1" colspan="1">Suppressed</td><td rowspan="1" colspan="1">Reticulate</td></tr><tr><td rowspan="1" colspan="1">Veins indument</td><td rowspan="1" colspan="1">Minutely puberulent</td><td rowspan="1" colspan="1">Hirtellous to hirsute</td><td rowspan="1" colspan="1">Glabrescent</td><td rowspan="1" colspan="1">Strigose to tomentose</td></tr><tr><td rowspan="1" colspan="1">
                <bold>Pedicel indument</bold>
              </td><td rowspan="1" colspan="1">Hirsute with glandular trichomes</td><td rowspan="1" colspan="1">Glabrescent</td><td rowspan="1" colspan="1">Strigose to strigulose</td><td rowspan="1" colspan="1">Strigulose</td></tr><tr><td rowspan="1" colspan="1">
                <bold>Calyx lobes color</bold>
              </td><td rowspan="1" colspan="1">Green, green with reddish or maroon toward margins</td><td rowspan="1" colspan="1">Yellow green</td><td rowspan="1" colspan="1">Light green, often suffused with purple or maroon</td><td rowspan="1" colspan="1">Green</td></tr><tr><td rowspan="1" colspan="1">Fusion</td><td rowspan="1" colspan="1">Nearly free</td><td rowspan="1" colspan="1">Nearly free</td><td rowspan="1" colspan="1">Nearly free</td><td rowspan="1" colspan="1">Free</td></tr><tr><td rowspan="1" colspan="1">Shape</td><td rowspan="1" colspan="1">Lanceolate</td><td rowspan="1" colspan="1">Lanceolate</td><td rowspan="1" colspan="1">Ovate</td><td rowspan="1" colspan="1">Lanceolate to ovate</td></tr><tr><td rowspan="1" colspan="1">Apex</td><td rowspan="1" colspan="1">Attenuate</td><td rowspan="1" colspan="1">Acute to attenuate</td><td rowspan="1" colspan="1">Acute</td><td rowspan="1" colspan="1">Long acuminate</td></tr><tr><td rowspan="1" colspan="1">Base</td><td rowspan="1" colspan="1">Cordate</td><td rowspan="1" colspan="1">Cordate</td><td rowspan="1" colspan="1">Strongly cordate</td><td rowspan="1" colspan="1">Cordate</td></tr><tr><td rowspan="1" colspan="1">Margin</td><td rowspan="1" colspan="1">Entire to minutely serrulate, folding outwards</td><td rowspan="1" colspan="1">Subentire or ciliate, folding outwards</td><td rowspan="1" colspan="1">Subentire, folding outwards</td><td rowspan="1" colspan="1">Entire, flat</td></tr><tr><td rowspan="1" colspan="1">Indument abaxially</td><td rowspan="1" colspan="1">Glabrescent, strigulose at base</td><td rowspan="1" colspan="1">Sparsely hirsute with scattered glandular trichomes</td><td rowspan="1" colspan="1">Glabrescent</td><td rowspan="1" colspan="1">Puberulous to strigose</td></tr><tr><td rowspan="1" colspan="1">
                <bold>Corolla length</bold>
              </td><td rowspan="1" colspan="1">4.3–6.5 cm</td><td rowspan="1" colspan="1">5.5–7.5 cm</td><td rowspan="1" colspan="1">3.2–4.3 cm</td><td rowspan="1" colspan="1">(3.6–)4.5–5.1 cm</td></tr><tr><td rowspan="1" colspan="1">Tube indument</td><td rowspan="1" colspan="1">Outside puberulous, inside glabrescent</td><td rowspan="1" colspan="1">Outside sparsely pilose, inside glabrous</td><td rowspan="1" colspan="1">Glabrous</td><td rowspan="1" colspan="1">Outside puberulous, inside glabrescent</td></tr><tr><td rowspan="1" colspan="1">Throat color</td><td rowspan="1" colspan="1">Yellow</td><td rowspan="1" colspan="1">Lemon-yellow, with brown spots and dots</td><td rowspan="1" colspan="1">Yellow with red lines to red</td><td rowspan="1" colspan="1">Yellow</td></tr><tr><td rowspan="1" colspan="1">Limb color</td><td rowspan="1" colspan="1">White to yellow</td><td rowspan="1" colspan="1">Royal purple to maroon</td><td rowspan="1" colspan="1">Magenta</td><td rowspan="1" colspan="1">White, suffused with light yellow at base</td></tr><tr><td rowspan="1" colspan="1">Corolla lobes margin</td><td rowspan="1" colspan="1">Incised to short laciniate</td><td rowspan="1" colspan="1">Subentire</td><td rowspan="1" colspan="1">Subentire to incised</td><td rowspan="1" colspan="1">Long-fimbriate</td></tr><tr><td rowspan="1" colspan="1">Ovary indument</td><td rowspan="1" colspan="1">Puberulous to velutinous</td><td rowspan="1" colspan="1">Hirsute with glandular trichomes</td><td rowspan="1" colspan="1">Glabrous</td><td rowspan="1" colspan="1">Glabrous to strigulose</td></tr><tr><td rowspan="1" colspan="1">Style indument</td><td rowspan="1" colspan="1">Puberulous to velutinous</td><td rowspan="1" colspan="1">Hirsute with glandular trichomes</td><td rowspan="1" colspan="1">Glabrous</td><td rowspan="1" colspan="1">Strigillose</td></tr><tr><td rowspan="1" colspan="1">Stigma shape</td><td rowspan="1" colspan="1">Stomatomorphic</td><td rowspan="1" colspan="1">Stomatomorphic</td><td rowspan="1" colspan="1">Stomatomorphic</td><td rowspan="1" colspan="1">Deeply bilobed</td></tr><tr><td rowspan="1" colspan="1">
                <bold>Fruit</bold>
              </td><td rowspan="1" colspan="1">Berry</td><td rowspan="1" colspan="1">Bivalved fleshy capsule</td><td rowspan="1" colspan="1">Bivalved fleshy capsule</td><td rowspan="1" colspan="1">Berry</td></tr><tr><td rowspan="1" colspan="1">
                <bold>Distribution</bold>
              </td><td rowspan="1" colspan="1">Northwestern Ecuador and Southwestern Colombia</td><td rowspan="1" colspan="1">Endemic to Colombia (Chocó and Valle del Cauca)</td><td rowspan="1" colspan="1">Endemic to Ecuador</td><td rowspan="1" colspan="1">Widely distributed from Costa Rica to Ecuador</td></tr><tr><td rowspan="1" colspan="1">
                <bold>Elevation</bold>
              </td><td rowspan="1" colspan="1">250–2250 m</td><td rowspan="1" colspan="1">0–200 m</td><td rowspan="1" colspan="1">80–1800 m</td><td rowspan="1" colspan="1">140–2400 m</td></tr></tbody></table></table-wrap></tp:treatment-sec><ref-list><ref id="B11"><mixed-citation xmlns:xlink="http://www.w3.org/1999/xlink" xlink:type="simple"><person-group><name name-style="western"><surname>Mittermeier</surname><given-names>RA</given-names></name><name name-style="western"><surname>Robles</surname><given-names>Gil P</given-names></name><name name-style="western"><surname>Hoffmann</surname><given-names>M</given-names></name><name name-style="western"><surname>Pilgrim</surname><given-names>J</given-names></name><name name-style="western"><surname>Brooks</surname><given-names>T</given-names></name><name name-style="western"><surname>Mittermeier</surname><given-names>CG</given-names></name><name name-style="western"><surname>Lamoreux</surname><given-names>J</given-names></name><name name-style="western"><surname>da Fonseca</surname><given-names>GAB</given-names></name></person-group> (<year>2004</year>) <source>Hotspots revisited: Earth’s biologically richest and most endangered ecoregions.</source><publisher-name>CEMEX</publisher-name>, <publisher-loc>Mexico City, Mexico</publisher-loc>, <size units="page">392 pp</size>.</mixed-citation></ref><ref id="B8"><mixed-citation xmlns:xlink="http://www.w3.org/1999/xlink" xlink:type="simple">FELCA (<year>2024</year>) [continuously updated] Reserva Natural Río Ñambí. <ext-link xlink:href="https://www.felca-colombia.org/reserva-natural-rio-nambi" ext-link-type="uri" xlink:type="simple">https://www.felca-colombia.org/reserva-natural-rio-nambi</ext-link> [accessed 25.03.2024]</mixed-citation></ref><ref id="B1"><mixed-citation xmlns:xlink="http://www.w3.org/1999/xlink" xlink:type="simple"><person-group><name name-style="western"><surname>Bachman</surname><given-names>S</given-names></name><name name-style="western"><surname>Moat</surname><given-names>SJ</given-names></name><name name-style="western"><surname>Hill</surname><given-names>A</given-names></name><name name-style="western"><surname>de la Torre</surname><given-names>J</given-names></name><name name-style="western"><surname>Scott</surname><given-names>B</given-names></name></person-group> (<year>2011</year>) <article-title>Supporting Red List threat assessments with GeoCAT: Geospatial conservation assessment tool.</article-title><source>ZooKeys</source><volume>150</volume>: <fpage>117</fpage>–<lpage>126</lpage>. <ext-link xlink:href="10.3897/zookeys.150.2109" ext-link-type="doi" xlink:type="simple">https://doi.org/10.3897/zookeys.150.2109</ext-link></mixed-citation></ref><ref id="B14"><mixed-citation xmlns:xlink="http://www.w3.org/1999/xlink" xlink:type="simple">IUCN Red List Categories and Criteria (<year>2012</year>) Version 3.1. Second edition. IUCN Species Survival Commission. Gland, Switzerland; Cambridge, United Kingdom.</mixed-citation></ref><ref id="B10"><mixed-citation xmlns:xlink="http://www.w3.org/1999/xlink" xlink:type="simple">IUCN Standards and Petitions Committee (<year>2024</year>) Guidelines for using the IUCN Red List Categories and Criteria. Version 16. Prepared by the Standards and Petitions Subcommittee. IUCN, Gland, Switzerland; Cambridge, United Kingdom. <ext-link xlink:href="https://www.iucnredlist.org/resources/redlistguidelines" ext-link-type="uri" xlink:type="simple">https://www.iucnredlist.org/resources/redlistguidelines</ext-link></mixed-citation></ref><ref id="B17"><mixed-citation xmlns:xlink="http://www.w3.org/1999/xlink" xlink:type="simple"><person-group><name name-style="western"><surname>Wiehler</surname><given-names>H</given-names></name></person-group> (<year>1977</year>) <article-title>New genera and species of <tp:taxon-name><tp:taxon-name-part taxon-name-part-type="family">Gesneriaceae</tp:taxon-name-part></tp:taxon-name> from the Neotropics.</article-title><source>Selbyana</source><volume>2</volume>: <fpage>67</fpage>–<lpage>132</lpage>.</mixed-citation></ref></ref-list></tp:taxon-treatment>
